# Supplementary material for: Neural decoding of Aristotle tactile illusion using deep learning-based fMRI classification
Source: Front Neurosci. 2025 Jun 19;19:1606801. doi: 10.3389/fnins.2025.1606801 (PMC12222053; doi:10.3389/fnins.2025.1606801)
Supplement: Supplementary file 1 [file Table_1.xlsx]

## Sheet: Sheet1
ROI	Voxel_Count	p_value	p_value_FDR
Precentral_L	2245	0.224686	0.442005
Precentral_R	2153	0.746658	0.845274
Frontal_Sup_2_L	3121	0.817581	0.900089
Frontal_Sup_2_R	3183	1	1
Frontal_Mid_2_L	2754	1	1
Frontal_Mid_2_R	2944	0.0128632	0.0532269
Frontal_Inf_Oper_L	592	0.644135	0.780769
Frontal_Inf_Oper_R	862	0.430679	0.662996
Frontal_Inf_Tri_L	1598	0.781906	0.868785
Frontal_Inf_Tri_R	1287	0.306046	0.54008
Frontal_Inf_Orb_2_L	485	0.746658	0.845274
Frontal_Inf_Orb_2_R	486	0.00463867	0.027832
Rolandic_Oper_L	584	0.13237	0.299706
Rolandic_Oper_R	743	7.62939e-05	0.0013079
Supp_Motor_Area_L	1367	0.579056	0.747169
Supp_Motor_Area_R	1475	0.746658	0.845274
Olfactory_L	157	0.13237	0.299706
Olfactory_R	143	0.0505371	0.155499
Frontal_Sup_Medial_L	1966	0.644135	0.780769
Frontal_Sup_Medial_R	1320	0.889969	0.936809
Frontal_Med_Orb_L	414	0.853638	0.922852
Frontal_Med_Orb_R	481	0.458572	0.662996
Rectus_L	620	0.487381	0.688067
Rectus_R	460	0.579056	0.747169
OFCmed_L	323	0.0983734	0.256626
OFCmed_R	373	0.611221	0.772069
OFCant_L	201	0.677704	0.797299
OFCant_R	318	0.000213623	0.00284831
OFCpost_L	311	0.00665283	0.0332642
OFCpost_R	296	0.403763	0.63752
OFClat_L	80	0.51709	0.713227
OFClat_R	82	0.00106812	0.00985953
Insula_L	1293	0.579056	0.747169
Insula_R	1074	0.00209045	0.0167236
Cingulate_Ant_L	927	0.746658	0.845274
Cingulate_Ant_R	849	0.926514	0.966797
Cingulate_Mid_L	1242	0.108887	0.272217
Cingulate_Mid_R	1320	0.547668	0.738429
Cingulate_Post_L	298	0.0505371	0.155499
Cingulate_Post_R	195	0.159378	0.347734
Hippocampus_L	622	0.190094	0.386632
Hippocampus_R	557	0.2435	0.442727
ParaHippocampal_L	586	0.889969	0.936809
ParaHippocampal_R	640	0.781906	0.868785
Amygdala_L	138	0.2435	0.442727
Amygdala_R	148	0.487381	0.688067
Calcarine_L	1370	0.00933838	0.0431002
Calcarine_R	1099	0.458572	0.662996
Cuneus_L	974	0.00315857	0.0210571
Cuneus_R	985	0.00315857	0.0210571
Lingual_L	1213	0.352875	0.604928
Lingual_R	1385	0.458572	0.662996
Occipital_Sup_L	862	0.00209045	0.0167236
Occipital_Sup_R	833	0.00038147	0.00457764
Occipital_Mid_L	2026	0.00257874	0.0193405
Occipital_Mid_R	1270	0.000152588	0.00228882
Occipital_Inf_L	533	0.00665283	0.0332642
Occipital_Inf_R	572	0.000839233	0.00839233
Fusiform_L	1359	0.377823	0.621079
Fusiform_R	1489	0.963226	0.987924
Postcentral_L	2454	0.00665283	0.0332642
Postcentral_R	2377	0.174255	0.360528
Parietal_Sup_L	1338	3.05176e-05	0.00109863
Parietal_Sup_R	1353	0.403763	0.63752
Parietal_Inf_L	1501	1.52588e-05	0.00109863
Parietal_Inf_R	926	0.51709	0.713227
SupraMarginal_L	734	0.0505371	0.155499
SupraMarginal_R	1177	0.0201569	0.0755882
Angular_L	695	0.00050354	0.00549316
Angular_R	1041	0.0447693	0.149231
Precuneus_L	2249	0.00665283	0.0332642
Precuneus_R	2045	0.377823	0.621079
Paracentral_Lobule_L	837	0.0983734	0.256626
Paracentral_Lobule_R	519	0.458572	0.662996
Caudate_L	587	0.2435	0.442727
Caudate_R	602	1	1
Putamen_L	654	0.377823	0.621079
Putamen_R	693	0.0886536	0.241782
Pallidum_L	168	0.677704	0.797299
Pallidum_R	157	0.2435	0.442727
Thalamus_L	684	0.224686	0.442005
Thalamus_R	663	0.120209	0.294389
Heschl_L	123	0.03479	0.122788
Heschl_R	131	4.57764e-05	0.00109863
Temporal_Sup_L	1340	0.0638275	0.191483
Temporal_Sup_R	1872	3.05176e-05	0.00109863
Temporal_Pole_Sup_L	775	0.0128632	0.0532269
Temporal_Pole_Sup_R	797	0.0201569	0.0755882
Temporal_Mid_L	3107	0.108887	0.272217
Temporal_Mid_R	2709	7.62939e-05	0.0013079
Temporal_Pole_Mid_L	419	0.00384521	0.0242856
Temporal_Pole_Mid_R	705	0.403763	0.63752
Temporal_Inf_L	1940	0.2435	0.442727
Temporal_Inf_R	2285	4.57764e-05	0.00109863
Cerebelum_Crus1_L	1569	0.174255	0.360528
Cerebelum_Crus1_R	1607	0.263321	0.47162
Cerebelum_Crus2_L	1149	0.677704	0.797299
Cerebelum_Crus2_R	1288	0.889969	0.936809
Cerebelum_3_L	143	0.644135	0.780769
Cerebelum_3_R	181	0.0796814	0.222367
Cerebelum_4_5_L	727	0.853638	0.922852
Cerebelum_4_5_R	571	0.00933838	0.0431002
Cerebelum_6_L	996	0.547668	0.738429
Cerebelum_6_R	1081	0.145432	0.323181
Cerebelum_7b_L	301	0.611221	0.772069
Cerebelum_7b_R	281	0.328949	0.572085
Cerebelum_8_L	1151	0.644135	0.780769
Cerebelum_8_R	1385	0.0305176	0.110973
Cerebelum_9_L	562	0.963226	0.987924
Cerebelum_9_R	504	0.0174255	0.0697021
Cerebelum_10_L	85	0.579056	0.747169
Cerebelum_10_R	85	0.174255	0.360528
Vermis_1_2	26	0.13237	0.299706
Vermis_3	149	0.0796814	0.222367
Vermis_4_5	415	0.0128632	0.0532269
Vermis_6	209	0.458572	0.662996
Vermis_7	111	0.458572	0.662996
Vermis_8	150	0.13237	0.299706
Vermis_9	99	0.0447693	0.149231
Vermis_10	65	0.0796814	0.222367
