# Supplementary material for: Neural decoding of Aristotle tactile illusion using deep learning-based fMRI classification
Source: Front Neurosci. 2025 Jun 19;19:1606801. doi: 10.3389/fnins.2025.1606801 (PMC12222053; doi:10.3389/fnins.2025.1606801)
Supplement: Supplementary file 2 [file Table_2.xlsx]

## Sheet: Sheet1
ROI	Voxel_Count	p_value	p_value_FDR
Precentral_L	2245	0.0424805	0.182059
Precentral_R	2153	0.423828	0.737092
Frontal_Sup_2_L	3121	0.469727	0.782878
Frontal_Sup_2_R	3183	0.0161133	0.12085
Frontal_Mid_2_L	2754	0.62207	0.848278
Frontal_Mid_2_R	2944	0.151367	0.41282
Frontal_Inf_Oper_L	592	0.969727	0.977876
Frontal_Inf_Oper_R	862	0.0341797	0.157752
Frontal_Inf_Tri_L	1598	0.469727	0.782878
Frontal_Inf_Tri_R	1287	0.0268555	0.140115
Frontal_Inf_Orb_2_L	485	0.30127	0.669488
Frontal_Inf_Orb_2_R	486	0.00341797	0.0410156
Rolandic_Oper_L	584	0.569336	0.823136
Rolandic_Oper_R	743	0.000488281	0.0195312
Supp_Motor_Area_L	1367	0.0209961	0.125977
Supp_Motor_Area_R	1475	0.00146484	0.0251116
Olfactory_L	157	0.733398	0.898039
Olfactory_R	143	0.909668	0.941036
Frontal_Sup_Medial_L	1966	0.380371	0.736202
Frontal_Sup_Medial_R	1320	0.0771484	0.272289
Frontal_Med_Orb_L	414	0.0209961	0.125977
Frontal_Med_Orb_R	481	0.0341797	0.157752
Rectus_L	620	0.677246	0.873866
Rectus_R	460	0.909668	0.941036
OFCmed_L	323	0.62207	0.848278
OFCmed_R	373	0.909668	0.941036
OFCant_L	201	0.0522461	0.208984
OFCant_R	318	0.151367	0.41282
OFCpost_L	311	0.909668	0.941036
OFCpost_R	296	0.850098	0.941036
OFClat_L	80	0.0209961	0.125977
OFClat_R	82	0.17627	0.470052
Insula_L	1293	0.62207	0.848278
Insula_R	1074	0.012207	0.0976562
Cingulate_Ant_L	927	0.518555	0.797776
Cingulate_Ant_R	849	0.233398	0.560156
Cingulate_Mid_L	1242	0.0268555	0.140115
Cingulate_Mid_R	1320	0.00341797	0.0410156
Cingulate_Post_L	298	0.677246	0.873866
Cingulate_Post_R	195	0.380371	0.736202
Hippocampus_L	622	0.423828	0.737092
Hippocampus_R	557	0.0341797	0.157752
ParaHippocampal_L	586	0.969727	0.977876
ParaHippocampal_R	640	0.791016	0.91271
Amygdala_L	138	0.909668	0.941036
Amygdala_R	148	0.733398	0.898039
Calcarine_L	1370	0.129395	0.388184
Calcarine_R	1099	0.518555	0.797776
Cuneus_L	974	0.518555	0.797776
Cuneus_R	985	0.62207	0.848278
Lingual_L	1213	0.380371	0.736202
Lingual_R	1385	0.733398	0.898039
Occipital_Sup_L	862	0.0922852	0.307617
Occipital_Sup_R	833	0.233398	0.560156
Occipital_Mid_L	2026	0.0268555	0.140115
Occipital_Mid_R	1270	0.339355	0.72719
Occipital_Inf_L	533	0.380371	0.736202
Occipital_Inf_R	572	0.339355	0.72719
Fusiform_L	1359	0.569336	0.823136
Fusiform_R	1489	1	1
Postcentral_L	2454	0.0424805	0.182059
Postcentral_R	2377	0.791016	0.91271
Parietal_Sup_L	1338	0.109863	0.346937
Parietal_Sup_R	1353	0.380371	0.736202
Parietal_Inf_L	1501	0.00341797	0.0410156
Parietal_Inf_R	926	0.969727	0.977876
SupraMarginal_L	734	0.233398	0.560156
SupraMarginal_R	1177	0.000976562	0.0234375
Angular_L	695	0.518555	0.797776
Angular_R	1041	0.423828	0.737092
Precuneus_L	2249	0.423828	0.737092
Precuneus_R	2045	0.791016	0.91271
Paracentral_Lobule_L	837	0.00146484	0.0251116
Paracentral_Lobule_R	519	0.000488281	0.0195312
Caudate_L	587	0.677246	0.873866
Caudate_R	602	0.109863	0.346937
Putamen_L	654	0.62207	0.848278
Putamen_R	693	0.00488281	0.053267
Pallidum_L	168	0.569336	0.823136
Pallidum_R	157	0.00683594	0.0683594
Thalamus_L	684	0.569336	0.823136
Thalamus_R	663	0.00927734	0.085637
Heschl_L	123	0.0922852	0.307617
Heschl_R	131	0.0209961	0.125977
Temporal_Sup_L	1340	0.0522461	0.208984
Temporal_Sup_R	1872	0.000976562	0.0234375
Temporal_Pole_Sup_L	775	0.791016	0.91271
Temporal_Pole_Sup_R	797	0.518555	0.797776
Temporal_Mid_L	3107	0.012207	0.0976562
Temporal_Mid_R	2709	0.00244141	0.0366211
Temporal_Pole_Mid_L	419	0.677246	0.873866
Temporal_Pole_Mid_R	705	0.203613	0.531165
Temporal_Inf_L	1940	0.233398	0.560156
Temporal_Inf_R	2285	0.423828	0.737092
Cerebelum_Crus1_L	1569	0.850098	0.941036
Cerebelum_Crus1_R	1607	0.850098	0.941036
Cerebelum_Crus2_L	1149	0.30127	0.669488
Cerebelum_Crus2_R	1288	0.733398	0.898039
Cerebelum_3_L	143	0.791016	0.91271
Cerebelum_3_R	181	0.791016	0.91271
Cerebelum_4_5_L	727	0.909668	0.941036
Cerebelum_4_5_R	571	0.733398	0.898039
Cerebelum_6_L	996	0.850098	0.941036
Cerebelum_6_R	1081	0.469727	0.782878
Cerebelum_7b_L	301	0.423828	0.737092
Cerebelum_7b_R	281	0.30127	0.669488
Cerebelum_8_L	1151	0.423828	0.737092
Cerebelum_8_R	1385	0.0771484	0.272289
Cerebelum_9_L	562	0.266113	0.626149
Cerebelum_9_R	504	0.0771484	0.272289
Cerebelum_10_L	85	0.909668	0.941036
Cerebelum_10_R	85	0.151367	0.41282
Vermis_1_2	26	0.909668	0.941036
Vermis_3	149	0.569336	0.823136
Vermis_4_5	415	0.677246	0.873866
Vermis_6	209	0.518555	0.797776
Vermis_7	111	0.380371	0.736202
Vermis_8	150	0.0771484	0.272289
Vermis_9	99	0.129395	0.388184
Vermis_10	65	0.151367	0.41282
